# Supplementary material for: Unveiling Chloroplast RNA Editing Events Using Next Generation Small RNA Sequencing Data
Source: Front Plant Sci. 2017 Sep 29;8:1686. doi: 10.3389/fpls.2017.01686 (PMC5626879; doi:10.3389/fpls.2017.01686)
Supplement: Supplementary file 4 [file Table1.XLS]

## Sheet: Plan1
Table S1. Sequences and description of real-time primers
Primer	Sequence (5'-3')	Description
ndhA-358_Rt	CTTTTTTTTACAGTGAAAACAGTTGAA	Reverse primer for edited form
ndhA-358_Rc	CTTTTTTTTACAGTGAAAACAGTTGAG	Reverse primer for unedited form
ndhA_F	TTTCTATCGCAACAAGATGGA	Forward universal primer
ndhB-50_Ft	CCTAATTCTTCTTCTGATGATTGATTT	Forward primer for edited form
ndhB-50_Fc	CCTAATTCTTCTTCTGATGATTGATTC	Forward primer for unedited form
ndhB_R	CGTTGAAATTGTTCGTTTGG	Reverse universal primer
psbF-77_Rt	TGCTGATATTGATCCCAAAAAAA	Reverse primer for edited form
psbF-77_Rc	TGCTGATATTGATCCCAAAAAAG	Reverse primer for unedited form
psbF-77_F	TACGATGGTTGGCTGTTCAC	Forward universal primer
rps14-80_Ft	ATTTGATTCGCCGATCCTT	Forward primer for edited form
rps14-80_Fc	ATTTGATTCGCCGATCCTC	Forward primer for unedited form
rps14_R	GCGGTCTTCCGGTCG	Reverse universal primer
rps16-212_Rt	CATAAAAACACCAGCCCTTTTTA	Reverse primer for edited form
rps16-212_Rc	CATAAAAACACCAGCCCTTTTTG	Reverse primer for unedited form
rps16_F	AGCCGTTTATCGAATCGTTG	Forward universal primer
accD-617_Rt	TCCAAGTACCCGAATCAATCA	Reverse primer for edited form
accD-617_Rc	TCCAAGTACCCGAATCAATCG	Reverse primer for unedited form
accD_F	AAGCATTTGTGGCTTGAATG	Forward universal primer
ndhE-233_Rt	GATAAATTGAGGAAACAATAGCCA	Reverse primer for edited form
ndhE-233_Rc	GATAAATTGAGGAAACAATAGCCG	Reverse primer for unedited form
ndhE_F	CGAGCCGGAATATGGTTAGA	Forward universal primer
petB-611_Rt	ATGCCTTGCTTACGTATCATTA	Reverse primer for edited form
petB-611_Rc	ATGCCTTGCTTACGTATCATTG	Reverse primer for unedited form
petB_F	ACCCGACGCTATTCCTGTAA	Forward universal primer
rps2-248_Rt	ATTGCAGCCCGTGCTACTA	Reverse primer for edited form
rps2-248_Rc	ATTGCAGCCCGTGCTACTG	Reverse primer for unedited form
rps2_F	TTCATTTTGGCCACGGTACT	Forward universal primer
rps3-383_Rt	CTTTAATTGTCCAGCTATAAATTCTA	Reverse primer for edited form
rps3-383_Rc	CTTTAATTGTCCAGCTATAAATTCTG	Reverse primer for unedited form
rps3_F	TCCTCTGGTGTTGAGGGAAT	Forward universal primer
