# Supplementary material for: Unveiling Chloroplast RNA Editing Events Using Next Generation Small RNA Sequencing Data
Source: Front Plant Sci. 2017 Sep 29;8:1686. doi: 10.3389/fpls.2017.01686 (PMC5626879; doi:10.3389/fpls.2017.01686)
Supplement: Supplementary file 5 [file Table2.XLS]

## Sheet: Plan1
Table S2. Editing analysis of PREP predicted editing sites with corresponding reads derived from sRNA-seq.
Organism	Gene	Codon change	CDS Position	AA Change	AA position	Total Coverage	Edited Coverage	% Editing	PREP score	Reference
	accD
A. thaliana	(1467 : 457)*	CAC - TAC	412	H - Y	138	6	0	no editing	0.75	N
		CCT - TCT	421	P - S	141	0	0	nd	0.5	N
		CAT - TAT	754	H - Y	252	25	0	no editing	0.8	N
		TCG - TTG	794	S - L	265	13	13	1	0.8	Tillich et al. 2005
		ACA - ATA	941	T - I	314	1	0	no editing	0.6	N
G. max	(1299 : 369)	CAT - TAT	229	H - Y	77	1	0	no editing	1	N
		TCG - TTG	617	S - L	206	13	12	0.92	0.80	N
		ACT - ATT	764	T - I	255	21	0	no editing	0.60	N
		GCA - GTA	839	A - V	280	1	0	no editing	1	N
		TCA - TTA	1208	S - L	403	5	0	no editing	0.60	N
O. sativa	(321 : 128)	CCT - CTT	206	P - L	69	0	0	nd	1	N
	atpA
A. thaliana	(1524 : 1887)	-	-	-	-	-	-	-	-	-
G. max	(1533 : 931)	-	-	-	-	-	-	-	-	-
O. sativa	(1524 : 112)	TCA - TTA	1148	S - L	383	8	7	0.87	1	Corneille et al. 2000; Tsudzuki et al. 2001
		CAC - TAC	1390	H - Y	464	5	0	nd	0.76	N
	atpF
A. thaliana	(555 : 1241)	CCA - CTA	92	P - L	31	36	26	0.72	0.86	Tsudzuki et al. 2001; Tillich et al. 2005
G. max	(558 : 428)	CCA - CTA	92	P - L	31	6	6	1	0.86	N
O. sativa	(543 : 649)	CTT - TTT	64	L - F	22	38	0	no editing	0.57	N
	atpI
A. thaliana	(750 : 430)	-	-	-	-	-	-	-	-	-
G. max	(744 : 170)	-	-	-	-	-	-	-	-	-
O. sativa	(744 : 47)	GCG - GTG	437	A - V	146	4	0	no editing	0.71	N
	ccsA
A. thaliana	(987 : 502)	TCT - TTT	572	S - F	191	18	0	nd	0.6	N
G. max	(978 :171)	TCT - TTT	563	S - F	188	0	0	nd	0.6	N
		CCT - TCT	970	P - S	324	0	0	nd	0.6	N
O. sativa	(966 : 465)	CTT - TTT	697	L - F	233	0	0	nd	0.57	N
	clpP
A. thaliana	(591 : 198)	CAT - TAT	559	H - Y	187	25	16	0.64	1	Tillich et al. 2005
G. max	(591 : 241)	GCA - GTA	323	A - V	108	11	0	no editing	0.57	N
		CAC - TAC	559	H - Y	187	31	24	0.77	1	N
O. sativa	(651 : 255)	ACA - ATA	281	T - I	94	0	0	nd	0.71	N
		GCA - GTA	476	A - V	159	8	1	0.13	0.57	N
	matK
A. thaliana	(1515 : 11179)	CCC - TCC	232	P - S	78	9	0	no editing	0.57	N
		CGG - TGG	511	R - W	171	7	0	no editing	0.57	N
		CAT - TAT	640	H - Y	214	7	5	0.71	1	N
		CTT - TTT	718	L - F	240	29	1	0.03	0.57	N
		TCA - TTA	1184	S - L	395	20	0	no editing	0.86	N
		TCT - TTT	1235	S - F	412	21	0	no editing	0.71	N
		CTT - TTT	1387	L - F	463	9	0	no editing	0.57	N
G. max	(1518 : 1157)	TCT - TTT	11	S - F	4	40	0	no editing	0.67	N
		CAT - TAT	427	H - Y	143	146	0	no editing	0.86	N
		TCA - TTA	434	S - L	145	156	0	no editing	0.57	N
		CCA - TCA	571	P - S	191	0	0	nd	0.71	N
		TCT - TTT	935	S - F	312	25	1	0.04	0.57	N
		TCA - TTA	1022	S - L	341	20	0	no editing	0.71	N
		CTT - TTT	1081	L - F	361	4	0	no editing	0.57	N
		TCT - TTT	1235	S - F	412	1	0	no editing	0.71	N
		GCG - GTG	1340	A - V	447	15	0	no editing	0.86	N
O. sativa	(1536 : 725)	TCA - TTA	23	S - L	8	6	0	no editing	0.50	N
		CGG - TGG	511	R - W	171	1	0	no editing	0.57	N
		CTT - TTT	829	L - F	277	8	0	no editing	0.57	N
		TCG - TTG	1163	S - L	388	15	0	no editing	0.57	N
		CAC - TAC	1258	H - Y	420	5	4	0.80	1	N
	ndhA
A. thaliana	(1083 : 464)	ACA - ATA	125	T - I	42	6	0	no editing	0.8	N
		TCA - TTA	341	S - L	114	1	0	no editing	1	Tillich et al. 2005
G. max	(1092 : 312)	GCC - GTC	92	A - V	31	0	0	nd	0.67	-
		GCA - GTA	137	A - V	46	9	0	no editing	1	-
		TCA - TTA	341	S - L	114	1	0	no editing	1	-
		TCT - TTT	1073	S - F	358	14	5	0.35	1	-
O. sativa	(1089 : 292)	TCA - TTA	473	S - L	158	2	1	0.50	1	Corneille et al. 2000; Tsudzuki et al. 2001
		TCA - TTA	563	S - L	188	10	0	no editing	1	Tsudzuki et al. 2001
		TCC - TTC	1070	S - F	357	0	0	nd	1	Tsudzuki et al. 2001
	ndhB
A. thaliana	(1539 : 870)	TCA - TTA	149	S - L	50	38	36	0.94	1	Tsudzuki et al. 2001; Tillich et al. 2005
		CCA - CTA	467	P - L	156	38	30	0.79	1	Tsudzuki et al. 2001; Tillich et al. 2005
		CAT - TAT	586	H - Y	196	1	0	no editing	1	Tsudzuki et al. 2001; Tillich et al. 2005
		TCA - TTA	611	S - L	204	5	0	no editing	0.8	Tillich et al. 2005
		TCT - TTT	746	S - F	249	11	5	0.45	1	Tsudzuki et al. 2001; Tillich et al. 2005
		TCA - TTA	830	S - L	277	14	9	0.64	1	Tsudzuki et al. 2001; Tillich et al. 2005
		TCA - TTA	836	S - L	279	10	10	1	1	Tsudzuki et al. 2001; Tillich et al. 2005
		CAT - TAT	1255	H - Y	419	47	47	1	1	Tillich et al. 2005
		CCA - CTA	1481	P - L	494	24	20	0.83	1	Tsudzuki et al. 2001; Tillich et al. 2005
G. max	(1533 : 543)	CCT - CTT	74	P - L	25	4	0	no editing	1	-
		TCA - TTA	149	S - L	50	35	10	0.28	1	-
		ACG - ATG	542	T - M	181	1	1	1	1	-
		CAT - TAT	586	H - Y	196	4	2	0.5	1	-
		TCA - TTA	611	S - L	204	14	0	no editing	0.8	-
		CCA - CTA	737	P - L	246	2	2	1	1	-
		TCT - TTT	746	S - F	249	7	4	0.57	1	-
		TCA - TTA	830	S - L	277	6	5	0.83	1	-
		TCA - TTA	836	S - L	279	6	5	0.83	1	-
		TCA - TTA	1112	S - L	371	10	5	0.5	1	-
		CAT - TAT	1255	H - Y	419	1	0	no editing	1	-
		CCC - TCC	1414	P - S	472	10	0	no editing	1	-
		CCA - CTA	1481	P - L	494	9	8	0.88	1	-
O. sativa	(1533 : 619)	CCA - CTA	467	P - L	156	14	9	0.64	1	Corneille et al. 2000; Tsudzuki et al. 2001
		CAT - TAT	586	H - Y	196	5	3	0.60	1	Corneille et al. 2000; Tsudzuki et al. 2001
		TCA - TTA	611	S - L	204	2	1	0.50	0.8	Corneille et al. 2000; Tsudzuki et al. 2001
		TCC - TTC	704	S - F	235	16	3	0.19	1	Corneille et al. 2000; Tsudzuki et al. 2001
		CCA - CTA	737	P - L	246	0	0	nd	1	Corneille et al. 2000; Tsudzuki et al. 2001
		TCA - TTA	830	S - L	277	3	1	0.33	1	Corneille et al. 2000; Tsudzuki et al. 2001
		TCA - TTA	836	S - L	279	4	1	0.25	1	Corneille et al. 2000; Tsudzuki et al. 2001
		CTC - TTC	850	L - F	284	2	0	no editing	0.6	N
		ACT - ATT	1454	T - I	485	30	0	no editing	0.6	N
		CCA - CTA	1481	P - L	494	6	5	0.83	1	Corneille et al. 2000; Tsudzuki et al. 2001
	ndhD
A. thaliana	(1503 : 860)	ACG - ATG	2	T - M	1	0	0	nd	1	Tsudzuki et al. 2001; Tillich et al. 2005
		TCT - TTT	47	S - F	16	1	0	no editing	0.8	N
		TCA - TTA	383	S - L	128	45	43	0.95	1	Tsudzuki et al. 2001; Tillich et al. 2005
		TCA - TTA	674	S - L	225	2	2	1	1	N
		TCA - TTA	878	S - L	293	7	7	1	1	Tsudzuki et al. 2001; Tillich et al. 2005
		CCC - CTC	887	P - L	296	8	8	1	1	Tillich et al. 2005
		CTT - TTT	1405	L - F	469	3	0	no editing	0.8	N
G. max	(1497 : 569)	ACG - ATG	2	T- M	1	2	1	0.5	1	-
		ACA - ATA	26	T - I	9	1	0	no editing	1	-
		TCA - TTA	674	S - L	225	0	0	no editing	1	-
		TCA - TTA	878	S - L	293	4	2	0.5	1	-
		TCA - TTA	1298	S - L	433	2	1	0.5	0.80	-
		CTT - TTT	1405	L - F	469	6	0	no editing	0.80	-
		GCT - GTT	1460	A - V	487	10	0	no editing	0.80	-
		GCT - GTT	1475	A - V	492	3	0	no editing	0.60	-
O. sativa	(1503 : 279)	GCA - GTA	620	A - V	207	3	0	no editing	0.60	N
		TCA - TTA	878	S - L	293	0	0	nd	1	Corneille et al. 2000; Tsudzuki et al. 2001
		GCT - GTT	1475	A - V	492	6	0	no editing	0.60	N
	ndhF
A. thaliana	(2241 : 4270)	CTC - TTC	79	L - F	27	46	0	no editing	0.6	N
		CAT - TAT	205	H - Y	69	3	0	no editing	0.8	N
		TCA - TTA	290	S - L	97	13	12	0.92	1	Tsudzuki et al. 2001; Tillich et al. 2005
		CTT - TTT	586	L - F	196	34	0	no editing	0.8	N
		ACA - ATA	2135	T - I	712	10	0	no editing	0.8	N
G. max	(2253 : 827)	CAT - TAT	13	H - Y	5	0	0	no editing	1	-
		CTT - TTT	241	L - F	81	6	0	no editing	1	-
		TCA - TTA	290	S - L	97	2	0	no editing	1	-
		CTT - TTT	388	L - F	130	1	0	no editing	1	-
		CTT - TTT	586	L - F	196	4	0	no editing	0.80	-
		CTC - TTC	691	L - F	231	1	0	no editing	0.60	-
		ACT - ATT	1577	T - I	526	3	0	no editing	0.60	-
O. sativa	(2205 : 358)	CTT - TTT	37	L - F	13	0	0	nd	0.60	N
		TCA - TTA	62	S - L	21	6	2	0.33	1	Corneille et al. 2000; Tsudzuki et al. 2001
		GCT - GTT	152	A - V	51	0	0	nd	0.60	N
		CAC - TAC	169	H - Y	57	0	0	nd	0.60	N
		CTT - TTT	673	L - F	225	0	0	nd	0.60	N
		ACA - ATA	896	T - I	299	3	0	no editing	0.60	N
		TCA - TTA	1481	S - L	494	1	0	no editing	0.60	N
		CCG - TCG	1609	P - S	537	8	0	no editing	0.60	N
	ndhG
A. thaliana	(531: 566)	TCC - TTC	50	S - F	17	16	10	0.62	0.6	Tillich et al. 2005
		CAT - TAT	166	H - Y	56	13	0	no editing	0.8	N
		ACA - ATA	314	T - I	105	63	0	no editing	0.8	N
G. max	(531: 199)	CAT - TAT	166	H - Y	56	4	0	no editing	0.80	-
		ACA - ATA	314	T - I	105	4	0	no editing	0.80	-
		CAC - TAC	361	H - Y	121	19	0	no editing	1	-
		CCC - TCC	385	P - S	129	6	0	no editing	0.80	-
O. sativa	(531: 115)	ACT - ATT	98	T - I	33	0	0	nd	0.80	N
		CCA - CTA	347	P - L	116	2	0	no editing	0.60	N
	petB
A. thaliana	(648 : 1290)	-	-	-	-	-	-	-	-	-
G. max	(648 : 642)	TCA - TTA	611	S - L	204	29	28	0.96	1	-
O. sativa	(648 : 185)	-	-	-	-	-	-		-	-
	petD
A. thaliana	(483 : 868)	GCG - GTG	416	A - V	139	13	0	no editing	0.86	N
G. max	(483 : 442)	-	-	-	-	-	-	-	-	-
O. sativa	(483 : 391)	-	-	-	-	-	-	-	-	-
	psaB
A. thaliana	(2205 : 10940)	-	-	-	-	-	-		-	-
G. max	(2205 : 2868)	ACT - ATT	926	T - I	309	13	0	no editing	0.57	-
O. sativa	(2205 : 189)	ACT - ATT	926	T - I	309	3	0	no editing	0.57	N
	psaI
A. thaliana	(114 : 57)	CAT - TAT	88	H - Y	30	8	0	no editing	0.57	N
G. max	(105 : 16)	CAT - TAT	79	H - Y	27	1	1	1	1	-
O. sativa	(111 : 31)	-	-	-	-	-	-		-	-
	psbE
A. thaliana	(252: 985)	CCT - TCT	214	P - S	72	229	226	0.98	1	Tsudzuki et al. 2001; Tillich et al. 2005
G. max	(252 : 300)	CCT - TCT	214	P - S	72	68	63	0.92	1	-
O. sativa	(252: 264)	TCT	-	-	-	-	-	-	-	-
	psbF
A. thaliana	(120 : 540)	TCT - TTT	77	S - F	26	10	10	1	1	Tillich et al. 2005
G. max	(120 : 122)	TCT - TTT	77	S - F	26	18	18	1	1	-
O. sativa	(120 : 114)	TTT	-	-	-	-	-	-	-
	rpl2
A. thaliana	(825 : 451)	ACT - ATT	5	T - I	2	0	0	nd	0.71	N
		CAC - TAC	208	H - Y	70	16	0	nd	1	N
		CAC - TAC	247	H - Y	83	6	0	nd	1	N
G. max	(825 : 535)	ACC - ATC	5	T - I	2	0	0	nd	0.71	-
O. sativa	(822 : 648)	ACG - ATG	2	T - M	1	0	0	nd	1	N
		CCT - TCT	25	P - S	9	2	0	no editing	0.57	N
	rpoA
A. thaliana	(990 : 1574)	TCT - TTT	200	S - F	67	46	18	0.39	0.57	N
		CAT - TAT	646	H - Y	216	3	0	no editing	0.57	N
		CCC - TCC	847	P - S	283	7	0	nd	0.71	N
G. max	(1002 : 212)	CCC - TCC	847	P - S	283	1	0	no editing	0.71	-
O. sativa	(1014 : 391)	ACA - ATA	170	T - I	57	17	0	no editing	0.71	N
		CGT - TGT	436	R - C	146	3	0	no editing	0.71	N
		TCC - TTC	527	S - F	176	11	4	0.36	0.71	N
		CTC - TTC	982	L - F	328	6	0	no editing	0.67	N
	rpoB
A. thaliana	(3219 : 1434)	TCT - TTT	338	S - F	113	7	6	0.85	1	Tsudzuki et al. 2001; Tillich et al. 2005
		TCA - TTA	551	S - L	184	4	3	0.75	1	Tsudzuki et al. 2001; Tillich et al. 2005
		CTC - TTC	973	L - F	325	3	0	no editing	0.86	N
		GCT - GTT	1493	A - V	498	1	0	nd	0.71	N
		TCA - TTA	2432	S - L	811	2	2	1	0.86	N
G. max	(3213 : 470)	TCT - TTT	338	S - F	113	5	2	0.4	1	-
		TCA - TTA	551	S - L	184	2	1	0.5	1	-
		TCG - TTG	566	S - L	189	6	2	0.33	1	-
		TCT - TTT	2000	S - F	667	6	2	0.33	1	-
		ACA - ATA	2336	T - I	779	2	0	no editing	1	-
		GCT - GTT	2819	A - V	940	3	1	0.33	1	-
		GCT - GTT	3209	A - V	1070	1	0	no editing	0.57	-
O. sativa	(3228 : 770)	GCG - GTG	161	A - V	54	2	0	no editing	0.57	N
		TCG - TTG	188	S - L	63	8	1	0.13	0.57	N
		TCT - TTT	293	S - F	98	1	0	no editing	0.71	N
		TCG - TTG	467	S - L	156	27	0	no editing	0.86	Corneille et al. 2000; Tsudzuki et al. 2001
		TCA - TTA	545	S - L	182	3	1	0.33	1	Corneille et al. 2000; Tsudzuki et al. 2001
		TCA - TTA	560	S - L	187	2	0	no editing	1	Corneille et al. 2000; Tsudzuki et al. 2001
		CCT - CTT	617	P - L	206	0	0	nd	0.86	Corneille et al. 2000; Tsudzuki et al. 2001
		ACG - ATG	893	T - M	298	18	1	0.06	0.71	N
		TCA - TTA	1043	S - L	348	1	0	no editing	0.57	N
		CAT - TAT	1855	H - Y	619	4	0	no editing	0.71	N
	rpoC1
A. thaliana	(2043 : 327)	TCA - TTA	488	S - L	163	13	1	0.07	0.71	N
G. max	(2064 : 455)	TCA - TTA	41	S - L	14	5	0	no editing	1	-
		TCA - TTA	488	S - L	163	4	2	0.5	0.71	-
		CAC - TAC	517	H - Y	173	1	0	no editing	0.57	-
		ACG - ATG	1556	T - M	519	1	0	no editing	0.86	-
O. sativa	(2049 : 564)	ACA - ATA	80	T - I	27	2	0	no editing	0.86	N
		CAT - TAT	517	H - Y	173	1	0	no editing	0.57	N
		CCC - CTC	530	P - L	177	0	0	nd	0.57	N
		TCG - TTG	647	S - L	216	10	2	0.20	0.71	N
		ACG - ATG	1034	T - M	345	4	0	no editing	0.71	N
		CTT - TTT	1066	L - F	356	1	0	no editing	0.71	N
	rpoC2
A. thaliana	(4131 : 468)	CTT - TTT	1513	L - F	505	0	0	nd	0.57	N
		CGG - TGG	2293	R - W	765	0	0	nd	1	N
		GCC - GTC	2342	A - V	781	1	0	no editing	0.86	N
		ACT - ATT	2465	T - I	822	2	0	no editing	0.57	N
		CAT - TAT	2854	H - Y	952	0	0	nd	0.57	N
		GCC - GTC	3956	A - V	1319	1	0	no editing	0.71	N
G. max	(4161 : 642)	CTT - TTT	832	L - F	278	0	0	nd	0.86	-
		CTT - TTT	1507	L - F	503	0	0	nd	0.57	-
		GCA - GTA	1544	A - V	515	0	0	nd	0.50	-
		CCT - TTT	1585	P - F	529	3	0	no editing	1	-
		CCT - TTT	1586	P - F	529	3	0	no editing	1	-
		CAT - TAT	1666	H - Y	556	1	0	no editing	0.86	-
		TCG - TTG	2696	S - L	899	4	0	no editing	0.57	-
		CAT - TAT	3004	H - Y	1002	1	0	no editing	0.57	-
		TCG - TTG	3017	S - L	1006	2	0	no editing	0.71	-
		ACA - ATA	3284	T - I	1095	4	1	0.25	0.57	-
		TCG - TTG	4040	S - L	1347	7	0	no editing	0.71	-
		ACA - ATA	4046	T - I	1349	7	0	no editing	0.57	-
		ACA - ATA	4139	T - I	1380	3	0	no editing	0.50	-
O. sativa	(4542 : 1260)	GCT - GTT	1475	A - V	492	1	0	no editing	0.57	N
		CAT - TAT	2332	H - Y	778	6	2	0.33	0.67	N
		GCA - GTA	2729	A - V	910	4	0	no editing	0.67	N
		CAT - TAT	2836	H - Y	946	4	0	no editing	0.71	N
		ACT - ATT	2855	T - I	952	4	0	no editing	0.57	N
		CTT - TTT	2947	L - F	983	1	0	no editing	0.57	N
		CAT - TAT	3403	H - Y	1135	0	0	nd	0.57	N
		CAC - TAC	3457	H - Y	1153	0	0	nd	0.71	N
		ACT - ATT	3485	T - I	1162	9	0	no editing	0.86	N
		GCG - GTG	3839	A - V	1280	2	0	no editing	0.57	N
		TCA - TTA	4106	S - L	1369	5	1	0.20	0.86	N
		ACA - ATA	4511	T - I	1504	2	0	no editing	0.50	N
	rps2
A. thaliana	(711 : 146)	-	-	-	-	-	-	-	-	-
G. max	(711 : 110)	ACA - ATA	134	T - I	45	0	0	nd	0.71	-
		TCA - TTA	248	S - L	83	25	19	0.76	1	-
		CTC - TTC	388	L - F	130	2	0	no editing	0.57	-
O. sativa	(711 : 36)	ACT - ATT	125	T - I	42	4	0	no editing	0.57	N
		ACA - ATA	134	T - I	45	6	0	no editing	0.71	N
	rps8
A. thaliana	(405 : 135)	-	-	-	-	-	-	-	-	-
G. max	(405 : 91)	-	-	-	-	-	-	-	-	-
O. sativa	(411 : 15)	TCA - TTA	182	S - L	61	15	0	no editing	0.86	N
		GCT - GTT	323	A - V	108	2	0	no editing	0.71	N
	rps14
A. thaliana	(303 : 731)	TCA - TTA	80	S - L	27	92	81	0.88	1	Tsudzuki et al. 2001; Tillich et al. 2005
		CCG - TCG	103	P - S	35	80	0	no editing	0.67	N
		CCA - CTA	149	P - L	50	9	9	1	1	Tsudzuki et al. 2001; Tillich et al. 2005
		TCG - TTG	194	S - L	65	137	44	0.32	0.71	N
G. max	(303 : 495)	TCA - TTA	80	S - L	27	52	46	0.88	1	-
		TCG - TTG	194	S - L	65	37	1	0.02	0.71	-
O. sativa	(312 : 459)	TCA - TTA	80	S - L	27	14	11	0.79	1	Corneille et al. 2000; Tsudzuki et al. 2001
	rps16
A. thaliana	(240 : 33)	GCT - GTT	200	A - V	67	6	0	no editing	0.83	N
		TCA - TTA	212	S - L	71	1	0	no editing	0.83	N
G. max	(270 : 115)	TCA - TTA	212	S - L	71	21	15	0.71	0.83	-
O. sativa	(189 : 47)	-	-	-	-	-	-	-	-	-
* Coding sequence length and coverage values
CDS position: position in base pair is from the A of the initiator codon.
Total Coverage: total mapped reads in respective nucleotide position.
Edited Coverage: number of reads shown T, instead C.
% Editing: percentage of RNA editing using the edited reads divided by total mapped reads.
PREP score: confidence value of prediction according PREP.
Reference: the editing site was described in others works? N - no reference
