# Supplementary material for: Unveiling Chloroplast RNA Editing Events Using Next Generation Small RNA Sequencing Data
Source: Front Plant Sci. 2017 Sep 29;8:1686. doi: 10.3389/fpls.2017.01686 (PMC5626879; doi:10.3389/fpls.2017.01686)
Supplement: Supplementary file 6 [file Table3.XLS]

## Sheet: Plan1
Table S3. Editing analysis of PREP predicted editing sites with corresponding reads derived from mRNA-seq.
Organism	Gene	Codon change	CDS Position	AA Change	AA position	Total Coverage	Edited Coverage	% Editing	PREP score	Reference
	accD
A. thaliana	(1467 : 119)*	CAC - TAC	412	H - Y	138	3	0	no editing	0.75	N
		CCT - TCT	421	P - S	141	4	0	no editing	0.5	N
		CAT - TAT	754	H - Y	252	9	0	no editing	0.8	N
		TCG - TTG	794	S - L	265	14	13	0.928571	0.8	Tillich et al. 2005
		ACA - ATA	941	T - I	314	17	0	no editing	0.6	N
G. max	(1299 : 12673)	CAT - TAT	229	H - Y	77	4	0	no editing	1	N
		TCG - TTG	617	S - L	206	749	747	0.99733	0.80	N
		ACT - ATT	764	T - I	255	51	1	0.0196078	0.60	N
		GCA - GTA	839	A - V	280	9	1	0.111111	1	N
		TCA - TTA	1208	S - L	403	7	1	0.142857	0.60	N
O. sativa	(321 : 128)	CCT - CTT	206	P - L	69	0	0	nd	1	N
	atpA
A. thaliana	(1524 : 1815)	-	-	-	-	-	-	-	-	-
G. max	(1533 : 103029)	-	-	-	-	-	-	-	-	-
O. sativa	(1524 : 112)	TCA - TTA	1148	S - L	383	0	0	nd	1	Corneille et al. 2000; Tsudzuki et al. 2001
		CAC - TAC	1390	H - Y	464	0	0	nd	0.71	N
	atpF
A. thaliana	(555 : 715)	CCA - CTA	92	P - L	31	188	179	0.952128	0.86	Tsudzuki et al. 2001; Tillich et al. 2005
G. max	(558 : 11243)	CCA - CTA	92	P - L	31	445	444	0.997753	0.86	N
O. sativa	(543 : 649)	CTT - TTT	64	L - F	22	3	0	no editing	0.57	N
	atpI
A. thaliana	(750 : 280)	-	-	-	-	-	-	-	-	-
G. max	(744 : 8534)	-	-	-	-	-	-	-	-	-
O. sativa	(744 : 47)	GCG - GTG	437	A - V	146	0	0	nd	0.71	N
	ccsA
A. thaliana	(987 : 35)	TCT - TTT	572	S - F	191	1	0	no editing	0.6	N
G. max	(978 :197)	TCT - TTT	563	S - F	188	2	0	no editing	0.6	N
		CCT - TCT	970	P - S	324	0	0	nd	0.6	N
O. sativa	(966 : 465)	CTT - TTT	697	L - F	233	1	0	no editing	0.57	N
	clpP
A. thaliana	(591 : 356)	CAT - TAT	559	H - Y	187	18	14	0.777778	1	Tillich et al. 2005
G. max	(591 : 765)	GCA - GTA	323	A - V	108	12	0	no editing	0.57	N
		CAC - TAC	559	H - Y	187	3	1	0.333333	1	N
O. sativa	(651 : 255)	ACA - ATA	281	T - I	94	1	0	no editing	0.71	N
		GCA - GTA	476	A - V	159	12	0	no editing	0.57	N
	matK
A. thaliana	(1515 : 303)	CCC - TCC	232	P - S	78	32	0	no editing	0.57	N
		CGG - TGG	511	R - W	171	18	0	no editing	0.57	N
		CAT - TAT	640	H - Y	214	17	9	0.529412	1	N
		CTT - TTT	718	L - F	240	25	0	no editing	0.57	N
		TCA - TTA	1184	S - L	395	35	0	no editing	0.86	N
		TCT - TTT	1235	S - F	412	45	0	no editing	0.71	N
		CTT - TTT	1387	L - F	463	20	0	no editing	0.57	N
G. max	(1518 : 1020)	TCT - TTT	11	S - F	4	3	0	no editing	0.67	N
		CAT - TAT	427	H - Y	143	1	0	no editing	0.86	N
		TCA - TTA	434	S - L	145	0	0	nd	0.57	N
		CCA - TCA	571	P - S	191	0	0	nd	0.71	N
		TCT - TTT	935	S - F	312	1	0	no editing	0.57	N
		TCA - TTA	1022	S - L	341	0	0	nd	0.71	N
		CTT - TTT	1081	L - F	361	2	0	no editing	0.57	N
		TCT - TTT	1235	S - F	412	1	0	no editing	0.71	N
		GCG - GTG	1340	A - V	447	7	0	no editing	0.86	N
O. sativa	(1536 : 725)	TCA - TTA	23	S - L	8	24	0	no editing	0.50	N
		CGG - TGG	511	R - W	171	17	0	no editing	0.57	N
		CTT - TTT	829	L - F	277	16	1	0.0625	0.57	N
		TCG - TTG	1163	S - L	388	10	0	no editing	0.57	N
		CAC - TAC	1258	H - Y	420	17	16	0.941176	1	N
	ndhA
A. thaliana	(1083 : 305)	ACA - ATA	125	T - I	42	51	0	no editing	0.8	N
		TCA - TTA	341	S - L	114	48	0	no editing	1	Tillich et al. 2005
G. max	(1092 : 3032)	GCC - GTC	92	A - V	31	23	0	no editing	0.67	-
		GCA - GTA	137	A - V	46	10	0	no editing	1	-
		TCA - TTA	341	S - L	114	81	80	0.987654	1	-
		TCT - TTT	1073	S - F	358	49	49	1	1	-
O. sativa	(1089 : 292)	TCA - TTA	473	S - L	158	4	4	1	1	Corneille et al. 2000; Tsudzuki et al. 2001
		TCA - TTA	563	S - L	188	14	1	0.0714286	1	Tsudzuki et al. 2001
		TCC - TTC	1070	S - F	357	4	4	1	1	Tsudzuki et al. 2001
	ndhB
A. thaliana	(1539 : 539)	TCA - TTA	149	S - L	50	57	48	0.842105	1	Tsudzuki et al. 2001; Tillich et al. 2005
		CCA - CTA	467	P - L	156	43	39	0.906977	1	Tsudzuki et al. 2001; Tillich et al. 2005
		CAT - TAT	586	H - Y	196	46	39	0.847826	1	Tsudzuki et al. 2001; Tillich et al. 2005
		TCA - TTA	611	S - L	204	50	0	no editing	0.8	Tillich et al. 2005
		TCT - TTT	746	S - F	249	77	72	0.935065	1	Tsudzuki et al. 2001; Tillich et al. 2005
		TCA - TTA	830	S - L	277	5	3	0.6	1	Tsudzuki et al. 2001; Tillich et al. 2005
		TCA - TTA	836	S - L	279	4	2	0.5	1	Tsudzuki et al. 2001; Tillich et al. 2005
		CAT - TAT	1255	H - Y	419	24	23	0.958333	1	Tillich et al. 2005
		CCA - CTA	1481	P - L	494	36	30	0.833333	1	Tsudzuki et al. 2001; Tillich et al. 2005
G. max	(1533 : 1516)	CCT - CTT	74	P - L	25	4	0	no editing	1	-
		TCA - TTA	149	S - L	50	23	22	0.956522	1	-
		ACG - ATG	542	T - M	181	30	29	0.966667	1	-
		CAT - TAT	586	H - Y	196	20	18	0.9	1	-
		TCA - TTA	611	S - L	204	15	1	0.0666667	0.8	-
		CCA - CTA	737	P - L	246	57	55	0.964912	1	-
		TCT - TTT	746	S - F	249	52	50	0.961538	1	-
		TCA - TTA	830	S - L	277	21	18	0.857143	1	-
		TCA - TTA	836	S - L	279	22	19	0.863636	1	-
		TCA - TTA	1112	S - L	371	60	59	0.983333	1	-
		CAT - TAT	1255	H - Y	419	9	8	0.888889	1	-
		CCC - TCC	1414	P - S	472	6	0	no editing	1	-
		CCA - CTA	1481	P - L	494	37	33	0.891892	1	-
O. sativa	(1533 : 619)	CCA - CTA	467	P - L	156	40	38	0.95	1	Corneille et al. 2000; Tsudzuki et al. 2001
		CAT - TAT	586	H - Y	196	30	28	0.933333	1	Corneille et al. 2000; Tsudzuki et al. 2001
		TCA - TTA	611	S - L	204	25	19	0.76	0.8	Corneille et al. 2000; Tsudzuki et al. 2001
		TCC - TTC	704	S - F	235	15	14	0.933333	1	Corneille et al. 2000; Tsudzuki et al. 2001
		CCA - CTA	737	P - L	246	6	4	0.666667	1	Corneille et al. 2000; Tsudzuki et al. 2001
		TCA - TTA	830	S - L	277	14	12	0.857143	1	Corneille et al. 2000; Tsudzuki et al. 2001
		TCA - TTA	836	S - L	279	15	13	0.866667	1	Corneille et al. 2000; Tsudzuki et al. 2001
		CTC - TTC	850	L - F	284	32	0	no editing	0.6	N
		ACT - ATT	1454	T - I	485	30	0	no editing	0.6	N
		CCA - CTA	1481	P - L	494	29	27	0.931034	1	Corneille et al. 2000; Tsudzuki et al. 2001
	ndhD
A. thaliana	(1503 : 290)	ACG - ATG	2	T - M	1	0	0	nd	1	Tsudzuki et al. 2001; Tillich et al. 2005
		TCT - TTT	47	S - F	16	6	0	no editing	0.8	N
		TCA - TTA	383	S - L	128	26	20	0.769231	1	Tsudzuki et al. 2001; Tillich et al. 2005
		TCA - TTA	674	S - L	225	17	14	0.823529	1	N
		TCA - TTA	878	S - L	293	39	28	0.717949	1	Tsudzuki et al. 2001; Tillich et al. 2005
		CCC - CTC	887	P - L	296	39	29	0.74359	1	Tillich et al. 2005
		CTT - TTT	1405	L - F	469	24	0	no editing	0.8	N
G. max	(1497 : 1282)	ACG - ATG	2	T- M	1	0	0	nd	1	-
		ACA - ATA	26	T - I	9	0	0	nd	1	-
		TCA - TTA	674	S - L	225	17	15	0.882353	1	-
		TCA - TTA	878	S - L	293	36	30	0.833333	1	-
		TCA - TTA	1298	S - L	433	6	0	no editing	0.80	-
		CTT - TTT	1405	L - F	469	3	0	no editing	0.80	-
		GCT - GTT	1460	A - V	487	0	0	nd	0.80	-
		GCT - GTT	1475	A - V	492	0	0	nd	0.60	-
O. sativa	(1503 : 279)	GCA - GTA	620	A - V	207	7	0	no editing	0.60	N
		TCA - TTA	878	S - L	293	10	9	0.9	1	Corneille et al. 2000; Tsudzuki et al. 2001
		GCT - GTT	1475	A - V	492	7	0	no editing	0.60	N
	ndhF
A. thaliana	(2241 : 200)	CTC - TTC	79	L - F	27	14	0	no editing	0.6	N
		CAT - TAT	205	H - Y	69	14	0	no editing	0.8	N
		TCA - TTA	290	S - L	97	2	2	1	1	Tsudzuki et al. 2001; Tillich et al. 2005
		CTT - TTT	586	L - F	196	14	0	no editing	0.8	N
		ACA - ATA	2135	T - I	712	6	0	no editing	0.8	N
G. max	(2253 : 591)	CAT - TAT	13	H - Y	5	2	0	no editing	1	-
		CTT - TTT	241	L - F	81	2	0	no editing	1	-
		TCA - TTA	290	S - L	97	1	0	no editing	1	-
		CTT - TTT	388	L - F	130	0	0	nd	1	-
		CTT - TTT	586	L - F	196	2	0	no editing	0.80	-
		CTC - TTC	691	L - F	231	0	0	nd	0.60	-
		ACT - ATT	1577	T - I	526	0	0	nd	0.60	-
O. sativa	(2205 : 358)	CTT - TTT	37	L - F	13	3	0	no editing	0.60	N
		TCA - TTA	62	S - L	21	2	2	1	1	Corneille et al. 2000; Tsudzuki et al. 2001
		GCT - GTT	152	A - V	51	7	0	no editing	0.60	N
		CAC - TAC	169	H - Y	57	4	0	no editing	0.60	N
		CTT - TTT	673	L - F	225	4	0	no editing	0.60	N
		ACA - ATA	896	T - I	299	7	0	no editing	0.60	N
		TCA - TTA	1481	S - L	494	3	0	no editing	0.60	N
		CCG - TCG	1609	P - S	537	2	0	no editing	0.60	N
	ndhG
A. thaliana	(531 : 122)	TCC - TTC	50	S - F	17	24	20	0.833333	0.6	Tillich et al. 2005
		CAT - TAT	166	H - Y	56	37	0	no editing	0.8	N
		ACA - ATA	314	T - I	105	48	0	no editing	0.8	N
G. max	(531 : 1086)	CAT - TAT	166	H - Y	56	4	0	no editing	0.80	-
		ACA - ATA	314	T - I	105	25	0	no editing	0.80	-
		CAC - TAC	361	H - Y	121	9	0	no editing	1	-
		CCC - TCC	385	P - S	129	14	0	no editing	0.80	-
O. sativa	(531 : 115)	ACT - ATT	98	T - I	33	5	0	no editing	0.80	N
		CCA - CTA	347	P - L	116	9	9	1	0.60	N
	petB
A. thaliana	(648 : 766)	-	-	-	-	-	-	-	-	-
G. max	(648 : 1592)	TCA - TTA	611	S - L	204	12	9	0.75	1	-
O. sativa	(648 : 185)	-	-	-	-	-	-	-	-	-
	petD
A. thaliana	(483 : 552)	GCG - GTG	416	A - V	139	133	0	no editing	0.86	N
G. max	(483 : 1129)	-	-	-	-	-	-	-	-	-
O. sativa	(483 : 391)	-	-	-	-	-	-	-	-	-
	psaB
A. thaliana	(2205 : 5902)	-	-	-	-	-	-	-	-	-
G. max	(2205 : 6268)	ACT - ATT	926	T - I	309	5	0	no editing	0.57	-
O. sativa	(2205 : 189)	ACT - ATT	926	T - I	309	53	0	no editing	0.57	N
	psaI
A. thaliana	(114 : 1)	CAT - TAT	88	H - Y	30	1	0	no editing	0.57	N
G. max	(105 : 2313)	CAT - TAT	79	H - Y	27	977	969	0.991812	1	-
O. sativa	(111 : 31)	-	-	-	-	-	-	-	-	-
	psbE
A. thaliana	(252: 125)	CCT - TCT	214	P - S	72	44	44	1	1	Tsudzuki et al. 2001; Tillich et al. 2005
G. max	(252 : 617)	CCT - TCT	214	P - S	72	107	96	0.897196	1	-
O. sativa	(252: 264)	TCT	-	-	-			-	-	-
	psbF
A. thaliana	(120 : 2)	TCT - TTT	77	S - F	26	2	2	1	1	Tillich et al. 2005
G. max	(120 : 119)	TCT - TTT	77	S - F	26	22	20	0.909091	1	-
O. sativa	(120 : 114)	TTT	-	-	-	-	-	-	-	-
	rpl2
A. thaliana	(825 : 2978)	ACT - ATT	5	T - I	2	5	0	no editing	0.71	N
		CAC - TAC	208	H - Y	70	685	0	no editing	1	N
		CAC - TAC	247	H - Y	83	697	0	no editing	1	N
G. max	(825 : 4192)	ACC - ATC	5	T - I	2	2	0	no editing	0.71	-
O. sativa	(822 : 648)	ACG - ATG	2	T - M	1	31	23	0.741935	1	N
		CCT - TCT	25	P - S	9	15	0	no editing	0.57	N
	rpoA
A. thaliana	(990 : 1024)	TCT - TTT	200	S - F	67	199	122	0.613065	0.57	N
		CAT - TAT	646	H - Y	216	152	0	no editing	0.57	N
		CCC - TCC	847	P - S	283	131	0	no editing	0.71	N
G. max	(1002 : 3339)	CCC - TCC	847	P - S	283	4	1	0.25	0.71	-
O. sativa	(1014 : 391)	ACA - ATA	170	T - I	57	16	0	no editing	0.71	N
		CGT - TGT	436	R - C	146	8	0	no editing	0.71	N
		TCC - TTC	527	S - F	176	11	8	0.727273	0.71	N
		CTC - TTC	982	L - F	328	17	0	no editing	0.67	N
	rpoB
A. thaliana	(3219 : 626)	TCT - TTT	338	S - F	113	20	16	0.8	1	Tsudzuki et al. 2001; Tillich et al. 2005
		TCA - TTA	551	S - L	184	41	35	0.853659	1	Tsudzuki et al. 2001; Tillich et al. 2005
		CTC - TTC	973	L - F	325	24	0	no editing	0.86	N
		GCT - GTT	1493	A - V	498	38	0	no editing	0.71	N
		TCA - TTA	2432	S - L	811	32	27	0.84375	0.86	N
G. max	(3213 : 1186)	TCT - TTT	338	S - F	113	6	6	1	1	-
		TCA - TTA	551	S - L	184	9	8	0.888889	1	-
		TCG - TTG	566	S - L	189	6	3	0.5	1	-
		TCT - TTT	2000	S - F	667	9	7	0.777778	1	-
		ACA - ATA	2336	T - I	779	5	5	1	1	-
		GCT - GTT	2819	A - V	940	2	0	no editing	1	-
		GCT - GTT	3209	A - V	1070	0	0	nd	0.57	-
O. sativa	(3228 : 770)	GCG - GTG	161	A - V	54	0	0	nd	0.57	N
		TCG - TTG	188	S - L	63	0	0	nd	0.57	N
		TCT - TTT	293	S - F	98	0	0	nd	0.71	N
		TCG - TTG	467	S - L	156	2	0	no editing	0.86	Corneille et al. 2000; Tsudzuki et al. 2001
		TCA - TTA	545	S - L	182	0	0	nd	1	Corneille et al. 2000; Tsudzuki et al. 2001
		TCA - TTA	560	S - L	187	0	0	nd	1	Corneille et al. 2000; Tsudzuki et al. 2001
		CCT - CTT	617	P - L	206	0	0	nd	0.86	Corneille et al. 2000; Tsudzuki et al. 2001
		ACG - ATG	893	T - M	298	1	0	no editing	0.71	N
		TCA - TTA	1043	S - L	348	0	0	nd	0.57	N
		CAT - TAT	1855	H - Y	619	0	0	nd	0.71	N
	rpoC1
A. thaliana	(2043 : 270)	TCA - TTA	488	S - L	163	12	2	0.166667	0.71	N
G. max	(2064 : 1185)	TCA - TTA	41	S - L	14	16	16	1	1	-
		TCA - TTA	488	S - L	163	12	10	0.833333	0.71	-
		CAC - TAC	517	H - Y	173	3	0	no editing	0.57	-
		ACG - ATG	1556	T - M	519	1	0	no editing	0.86	-
O. sativa	(2049 : 564)	ACA - ATA	80	T - I	27	0	0	nd	0.86	N
		CAT - TAT	517	H - Y	173	0	0	nd	0.57	N
		CCC - CTC	530	P - L	177	0	0	nd	0.57	N
		TCG - TTG	647	S - L	216	0	0	nd	0.71	N
		ACG - ATG	1034	T - M	345	0	0	nd	0.71	N
		CTT - TTT	1066	L - F	356	0	0	nd	0.71	N
	rpoC2
A. thaliana	(4131 : 201)	CTT - TTT	1513	L - F	505	7	0	no editing	0.57	N
		CGG - TGG	2293	R - W	765	13	0	no editing	1	N
		GCC - GTC	2342	A - V	781	13	0	no editing	0.86	N
		ACT - ATT	2465	T - I	822	5	0	no editing	0.57	N
		CAT - TAT	2854	H - Y	952	3	0	no editing	0.57	N
		GCC - GTC	3956	A - V	1319	6	0	no editing	0.71	N
G. max	(4161 : 11343)	CTT - TTT	832	L - F	278	10	0	no editing	0.86	-
		CTT - TTT	1507	L - F	503	0	0	nd	0.57	-
		GCA - GTA	1544	A - V	515	0	0	nd	0.50	-
		CCT - TTT	1585	P - F	529	5	0	no editing	1	-
		CCT - TTT	1586	P - F	529	5	0	no editing	1	-
		CAT - TAT	1666	H - Y	556	2	0	no editing	0.86	-
		TCG - TTG	2696	S - L	899	15	0	no editing	0.57	-
		CAT - TAT	3004	H - Y	1002	3	0	no editing	0.57	-
		TCG - TTG	3017	S - L	1006	2	0	no editing	0.71	-
		ACA - ATA	3284	T - I	1095	10	0	no editing	0.57	-
		TCG - TTG	4040	S - L	1347	7	0	no editing	0.71	-
		ACA - ATA	4046	T - I	1349	9	0	no editing	0.57	-
		ACA - ATA	4139	T - I	1380	0	0	nd	0.50	-
O. sativa	(4542 : 1260)	GCT - GTT	1475	A - V	492	1	0	no editing	0.57	N
		CAT - TAT	2332	H - Y	778	1	0	no editing	0.67	N
		GCA - GTA	2729	A - V	910	0	0	nd	0.67	N
		CAT - TAT	2836	H - Y	946	0	0	nd	0.71	N
		ACT - ATT	2855	T - I	952	0	0	nd	0.57	N
		CTT - TTT	2947	L - F	983	0	0	nd	0.57	N
		CAT - TAT	3403	H - Y	1135	0	0	nd	0.57	N
		CAC - TAC	3457	H - Y	1153	0	0	nd	0.71	N
		ACT - ATT	3485	T - I	1162	0	0	nd	0.86	N
		GCG - GTG	3839	A - V	1280	0	0	nd	0.57	N
		TCA - TTA	4106	S - L	1369	0	0	nd	0.86	N
		ACA - ATA	4511	T - I	1504	0	0	nd	0.50	N
	rps2
A. thaliana	(711 : 55)	-	-	-	-	-	-	-	-	-
G. max	(711 : 6428)	ACA - ATA	134	T - I	45	229	222	0.969432	0.71	-
		TCA - TTA	248	S - L	83	432	428	0.990741	1	-
		CTC - TTC	388	L - F	130	27	0	no editing	0.57	-
O. sativa	(711 : 36)	ACT - ATT	125	T - I	42	0	0	nd	0.57	N
		ACA - ATA	134	T - I	45	0	0	nd	0.71	N
	rps8
A. thaliana	(405 : 438)	-	-	-	-	-	-	-	-	-
G. max	(405 : 12123)	-	-	-	-	-	-	-	-	-
O. sativa	(411 : 15)	TCA - TTA	182	S - L	61	21	21	1	0.86	N
		GCT - GTT	323	A - V	108	19	0	no editing	0.71	N
	rps14
A. thaliana	(303 : 699)	TCA - TTA	80	S - L	27	417	389	0.932854	1	Tsudzuki et al. 2001; Tillich et al. 2005
		CCG - TCG	103	P - S	35	531	0	no editing	0.67	N
		CCA - CTA	149	P - L	50	636	591	0.929245	1	Tsudzuki et al. 2001; Tillich et al. 2005
		TCG - TTG	194	S - L	65	384	0	no editing	0.71	N
G. max	(303 : 833)	TCA - TTA	80	S - L	27	264	261	0.988636	1.00	-
		TCG - TTG	194	S - L	65	6	0	no editing	0.71	-
O. sativa	(312 : 459)	TCA - TTA	80	S - L	27	39	37	0.948718	1	Corneille et al. 2000; Tsudzuki et al. 2001
	rps16
A. thaliana	(240 : 1)	GCT - GTT	200	A - V	67	0	0	nd	0.83	N
		TCA - TTA	212	S - L	71	0	0	nd	0.83	N
G. max	(270 : 544)	TCA - TTA	212	S - L	71	59	44	0.745763	0.83	-
O. sativa	(189 : 47)	-	-	-	-	-	-	-	-	-
* Coding sequence length and coverage values
CDS position: position in base pair is from the A of the initiator codon.
Total Coverage: total mapped reads in respective nucleotide position.
Edited Coverage: number of reads shown T, instead C.
% Editing: percentage of RNA editing using the edited reads divided by total mapped reads.
PREP score: confidence value of prediction according PREP.
Reference: the editing site was described in others works? N - no reference
