# Supplementary material for: Unveiling Chloroplast RNA Editing Events Using Next Generation Small RNA Sequencing Data
Source: Front Plant Sci. 2017 Sep 29;8:1686. doi: 10.3389/fpls.2017.01686 (PMC5626879; doi:10.3389/fpls.2017.01686)
Supplement: Supplementary file 7 [file Table4.XLS]

## Sheet: Plan1
Table S4. C-to-U editing using SNP analysis with corresponding reads derived from sRNA-seq.
Organism	Gene	CDS Position	Nucleotide Change	AA Change	Total Coverage	Edited Coverage	% Editing	Variante P-value
	accD
A. thaliana	(1467 : 457)*	794	C - T	S - L	13	13	100	6.3E-45
G. max	(1299 : 369)	617	C - T	S - L	13	12	92.3	6.3E-44
O. sativa	(321 : 128)	-	-	-	-	-	-	-
	atpA
A. thaliana	(1524 : 1887)	1457	C - T	A - V	34	4	11.8	2.9E-11
G. max	(1533 : 931)	-	-	-	-	-	-	-
O. sativa	(1524 : 112)	1148	C - T	S - L	8	7	87.5	1.3E-26
	atpB
A. thaliana	(1497 : 6838)	106	C - T	P - S	16	2	12.5	1.1E-8
		770	C - T	A - V	27	5	18.5	2.5E-15
		1217	C - T	A - V	15	2	13.3	1.2E-8
		1403	C - T	S - F	16	2	12.5	1.8E-8
G. max	(1497 : 520)	-	-	-	-	-	-	-
O. sativa	(1497: 1706)	-	-	-	-	-	-	-
	atpF
A. thaliana	(555 : 1241)	44	C - T	P - L	8	2	12.5	0.00010
		92	C - T	P - L	41	26	63.4	9.1E-92
G. max	(558 : 428)	92	C - T	P - L	6	6	100	2.5E-22
O. sativa	(543 : 649)	-	-	-	-	-	-	-
	cemA
A. thaliana	(690 : 765)	256	C - T	nc	12	3	25	1.6E-9
G. max	(690 : 33)	236	C - T	T - I	11	2	18.2	6.7E-8
O. sativa	(693 : 32)	-	-	-	-	-	-	-
	clpP
A. thaliana	(591 : 198)	559	C - T	H - Y	26	16	61.5	5.3E-50
G. max	(591 : 241)	559	C - T	H - Y	32	24	75	9.5E-149
O. sativa	(651 : 255)	-	-	-	-	-	-	-
	matK
A. thaliana	(1515 : 11179)	640	C - T	H - Y	7	5	71.4	8.5E-18
G. max	(1518 : 1157)	1013	C - T	P - L	29	7	24.1	5.2E-18
O. sativa	(1536 : 725)	426	C - T	nc	8	5	62.5	5.5E-17
		1258	C - T	H - Y	5	4	80	1.4E-13
	ndhA
A. thaliana	(1083 : 464)	-	-	-	-	-	-	-
G. max	(1092 : 312)	1073	C - T	S - F	25	14	56	2.5E-48
O. sativa	(1089 : 292)	-	-	-	-	-	-	-
	ndhB
A. thaliana	(1539 : 870)	149	C - T	S - L	40	32	80	4.8E-108
		467	C - T	P - L	40	28	75	8.5E-109
		746	C - T	S - F	12	5	41.7	5.3E-18
		830	C - T	S - L	20	9	45	8.4E-29
		836	C - T	S - L	21	10	47.6	1.1E-33
		842	C - T	T - I	19	2	10.5	1.3E-8
		1481	C - T	P - L	34	14	41.2	5.5E-40
G. max	(1533 : 543)	149	C - T	S - L	35	10	28	3.3E-11
		586	C - T	H - Y	11	2	18.2	0.0000038
		746	C - T	S - L	12	4	33.3	2.0E-14
		830	C - T	S - F	12	5	41.7	3.0E-17
		836	C - T	S - L	11	5	45.5	2.6E-15
		1112	C - T	S - L	22	5	22.7	4.3E-17
		1391	C - T	P - L	9	2	22.7	0.0000036
		1481	C - T	P - L	13	8	69.2	4.6E-33
O. sativa	(1533 : 619)	467	C - T	P - L	14	9	64.3	1.3E-31
		586	C - T	H - Y	5	3	60	4.0E-12
		1481	C - T	P - L	6	5	83.3	9.5E-18
	ndhD
A. thaliana	(1503 : 860)	674	C - T	S - L	9	2	22.2	7.2E-7
		712	C - T	S - F	14	7	50	1.6E-25
		815	C - T	A - V	8	2	12.5	0.0010
		878	C - T	S - L	16	7	43.8	2.6E-23
		881	C - T	T - I	18	2	11.1	1.3E-8
		887	C - T	P - L	19	8	42.1	2.0E-29
		1010	C - T	S - F	8	2	12.5	0.0025
		1457	C - T	A - V	10	2	20	7.1E-7
G. max	(1497 : 569)	-	-	-	-	-	-	-
O. sativa	(1503 : 279)	-	-	-	-	-	-	-
	ndhE
A. thaliana	(306 : 405)	-	-	-	-	-	-	-
G. max	(306 : 60)	233	C - T	P - L	19	14	73.7	1.1E-46
O. sativa	(306 : 96)	-	-	-	-	-	-	-
	ndhF
A. thaliana	(2241 : 4270)	290	C - T	S - L	15	12	80	2.5E-39
		751	C - T	P - S	5	3	60	2.0E-11
		884	C - T	S - F	12	10	83.3	4.5E-37
		1621	C - T	H - Y	11	2	18.2	2.2E-8
G. max	(2253 : 827)	1688	C - T	T - I	12	2	16.7	0.0026
O. sativa	(2205 : 358)	-	-	-	-	-	-	-
	ndhG
A. thaliana	(531: 566)	50	C - T	S - F	19	10	52.6	3.2E-33
G. max	(531: 199)	-	-	-	-	-	-	-
O. sativa	(531 : 115)	-	-	-	-	-	-	-
	ndhK
A. thaliana	(678 : 13349)	-	-	-	-	-	-	-
G. max	(639 : 81)	233	C - T	A - V	9	4	44.4	1.2E-12
O. sativa	(678 : 52)	-	-	-	-	-	-	-
	petA
A. thaliana	(648 : 482)	323	C - T	A - V	15	2	13.3	0.0000026
G. max	(648 : 108)	-	-	-	-	-	-	-
O. sativa	(648 : 185)	-	-	-	-	-	-	-
	petB
A. thaliana	(648 : 1290)	-	-	-	-	-	-	-
G. max	(648 : 642)	12	C - T	nc	44	12	27.3	3.8E-37
		611	C - T	S - L	29	28	96.6	1.3E-86
O. sativa	(648 : 185)	-	-	-	-	-	-	-
	psaA
A. thaliana	(2253 : 13816)	646	C - T	H - Y	12	2	16.7	1.0E-8
		1508	C - T	T - I	11	4	36.4	6.6E-13
G. max	(2253 : 164)	963	C - T	nc	17	3	17.6	3.6E-11
O. sativa	(2253 : 145)	-	-	-	-	-	-	-
	psaB
A. thaliana	(2205 : 10940)	2057	C - T	P - L	28	4	14.3	8.7E-15
G. max	(2205 : 2868)	-	-	-	-	-	-	-
O. sativa	(2205 : 189)	-	-	-	-	-	-	-
	psbB
A. thaliana	(1527 : 11170)	575	C - T	L - F	17	6	35.3	3.2E-23
		1481	C - T	A - V	24	3	12.5	8.0E-12
G. max	(1527 : 178)	-	-	-	-	-	-	-
O. sativa	(1527 : 191)	575	C - T	P - L	13	5	38.5	2.6E-19
	psbC
A. thaliana	(1422 : 21516)	616	C - T	P - S	10	2	20	0.0000011
G. max	(1422 : 192)	110	C - T	A - V	27	13	48.1	3.4E-29
		617	C - T	P - L	14	2	14.3	7.4E-8
		1394	C - T	P - L	86	9	10.5	1.3E-17
O. sativa	(1422 : 194)	-	-	-	-	-	-	-
	psbD
A. thaliana	(1062 : 23143)	-	-	-	-	-	-	-
G. max	(1062 : 310)	-	-	-	-	-	-	-
O. sativa	(1062 : 810)	1006	C - T	P - S	4981	40	0.8	5.9E-50
		1007	C - T	P - L	4861	15	0.3	6.0E-11
	psbF
A. thaliana	(120 : 540)	77	C - T	S - F	12	10	83.3	1.6E-34
G. max	(120 : 122)	6	C - T	nc	14	10	71.4	5.3E-35
		77	C - T	S - F	19	18	94.7	8.2E-63
O. sativa	(120 : 114)	-	-	-	-	-	-	-
	psbN
A. thaliana	(132: 2028)	-	-	-	-	-	-	-
G. max	(132: 20)	29	C - T	S - F	21	4	19	2.3E-10
O. sativa	(132: 43)	29	C - T	S - F	6	5	83.3	3.2E-19
	rpl16
A. thaliana	(408: 307)	199	C - T	R - C	6	3	50	8.0E-11
G. max	(408: 76)	-	-	-	-	-	-	-
O. sativa	(411 : 172)	-	-	-	-	-	-	-
	rpl23
A. thaliana	(282 : 15916)	89	C - T	S - L	19	8	42.1	1.1E-26
		202	C - T	H - Y	10	2	20	1.0E-8
G. max	(282 : 251)	89	C - T	S - L	44	15	34.1	1.3E-45
O. sativa	(282 : 42)	40	C - T	L - F	42	15	35.7	3.0E-49
		238	C - T	Q - *	7	7	100	1.3E-26
	rpoA
A. thaliana	(990 : 1574)	200	C - T	S - F	80	18	22.5	2.9E-55
		683	C - T	P - L	93	11	11.8	3.9E-27
		844	C - T	P - S	67	7	10.4	2.2E-18
G. max	(1002 : 212)	125	C - T	A - V	8	3	37.5	9.2E-9
		131	C - T	T - I	8	2	25	1.2E-7
		162	C - T	nc	24	12	50	3.2E-36
		200	C - T	S - L	7	2	28.6	2.6E-8
O. sativa	(1014 : 391)	527	C - T	S - F	11	4	36.4	2.1E-13
	rpoB
A. thaliana	(3219 : 1434)	338	C - T	S - F	8	6	75	4.4E-22
		551	C - T	S - L	7	3	42.9	5.5E-10
G. max	(3213 : 470)	338	C - T	S - F	5	2	40	1.6E-8
		566	C - T	S - L	6	2	33.3	0.000071
		2000	C - T	S - F	6	2	33.3	0.00012
O. sativa	(3228 : 770)	-	-	-	-	-	-	-
	rpoC1
A. thaliana	(2043 : 327)	1172	C - T	S - L	12	2	16.7	1.7E-8
		1370	C - T	T - I	6	3	50	2.0E-12
		1769	C - T	A - V	5	3	60	2.0E-12
G. max	(2064 : 455)	-	-	-	-	-	-	-
O. sativa	(3228 : 770)	-	-	-	-	-	-	-
	rpoC2
A. thaliana	(4131 : 468)	1111	C - T	P - S	14	2	14.3	0.0000014
		2656	C - T	P - S	6	2	33.3	1.6E-8
G. max	(4161 : 642)	3416	C - T	S - L	10	2	20	2.0E-8
O. sativa	(4542 : 1260)	1913	C - T	T - I	8	3	37.5	2.2E-10
		1962	C - T	nc	11	3	27.3	6.6E-10
		1989	C - T	nc	14	7	50	8.6E-24
		2236	C - T	H - Y	10	4	40	6.8E-16
	rps2
A. thaliana	(711 : 146)	-	-	-	-	-	-	-
G. max	(711 : 110)	248	C - T	S - L	25	19	76	1.5E-57
O. sativa	(711 : 36)	-	-	-	-	-	-	-
	rps3
A. thaliana	(657 : 540)	-	-	-	-	-	-	-
G. max	(651 : 50)	383	C - T	A - V	38	31	81.6	1.1E-102
		553	C - T	P - S	10	4	40	3.1E-12
O. sativa	(720 : 26)	567	C - T	nc	11	4	36.4	4.4E-13
	rps4
A. thaliana	(606 : 1275)	107	C - T	S - L	6	2	33.3	2.4E-7
G. max	(606 : 64)	76	C - T	P - S	14	4	28.6	3.3E-11
		80	C - T	T - I	17	5	29.4	2.8E-15
		215	C - T	A - V	30	9	30	5.1E-25
O. sativa	(606 : 45)	-	-	-	-	-	-	-
	rps7
A. thaliana	(468 : 674)	263	C - T	P - L	9	5	55.6	4.0E-18
G. max	(468 : 63)	-	-	-	-	-	-	-
		323	C - T	S - F	15	9	60	5.1E-26
O. sativa	(471 : 71)	-	-	-	-	-	-	-
	rps14
A. thaliana	(303 : 731)	149	C - T	P - L	18	9	50	5.0E-32
		197	C - T	T - I	138	22	15.9	1.0E-20
G. max	(303 : 495)	-	-	-	-	-	-	-
O. sativa	(312 : 459)	80	C - T	S - L	15	9	60	2.7E-34
	rps15
A. thaliana	(267 : 206)	143	C - T	A - V	40	16	40	4.7E-46
		736	C - T	P - S	25	9	36	2.8E-28
		1813	C - T	P - S	5	3	40	6.1E-7
G. max	(273 : 18)	-	-	-	-	-	-	-
O. sativa	(273 : 32)	-	-	-	-	-	-	-
	rps16
A. thaliana	(240 : 33)	-	-	-	-	-	-	-
G. max	(270 : 115)	212	C - T	S - L	21	15	71.4	6.5E-52
O. sativa	(189 : 47)	-	-	-	-	-	-	-
* Coding sequence length and coverage values
CDS position: position in base pair is from the A of the initiator codon.
nc: no amino acid change
Total Coverage: total mapped reads in respective nucleotide position.
Edited Coverage: number of reads shown T, instead C.
% Editing: percentage of RNA editing using the edited reads divided by total mapped reads.
