# Supplementary material for: Unveiling Chloroplast RNA Editing Events Using Next Generation Small RNA Sequencing Data
Source: Front Plant Sci. 2017 Sep 29;8:1686. doi: 10.3389/fpls.2017.01686 (PMC5626879; doi:10.3389/fpls.2017.01686)
Supplement: Supplementary file 8 [file Table5.XLS]

## Sheet: Plan1
Table S5. Shared PREP and SNP editing sites with corresponding reads derived from sRNA seq.
Organism	Gene	Codon change	CDS Position	AA Change	AA position	Total Coverage	Edited Coverage	% Editing	PREP score
	accD
A. thaliana	(1467 : 457)*	TCG - TTG	794	S - L	265	13	13	1	0.8
G. max	(1299 : 369)	TCG - TTG	617	S - L	206	13	12	0.92	0.80
O. sativa	(321 : 128)	-	-	-	-	-	-	-	-
	atpA
A. thaliana	(1524 : 1887)	-	-	-	-	-	-	-	-
G. max	(1533 : 931)	-	-	-	-	-	-	-	-
O. sativa	(1524 : 112)	TCA - TTA	1148	S - L	383	8	7	0.87	1
	atpF
A. thaliana	(555 : 1241)	CCA - CTA	92	P - L	31	36	26	0.72	0.86
G. max	(558 : 428)	CCA - CTA	92	P - L	31	6	6	1	0.86
O. sativa	(543 : 649)	-	-	-	-	-	-	-	-
	clpP
A. thaliana	(591 : 198)	CAT - TAT	559	H - Y	187	25	16	0.64	1
G. max	(591 : 241)	CAC - TAC	559	H - Y	187	31	24	0.77	1
O. sativa	(651 : 255)	-	-	-	-	-	-	-	-
	matK
A. thaliana	(1515 : 11179)	CAT - TAT	640	H - Y	214	7	5	0.71	1
G. max	(1518 : 1157)	-	-	-	-	-	-	-	-
O. sativa	(1536 : 725)	CAC - TAC	1258	H - Y	420	5	4	0.80	1
	ndhA
A. thaliana	(1083 : 464)	-	-	-	-	-	-	-	-
G. max	(1092 : 312)	TCT - TTT	1073	S - F	358	14	5	0.35	1
O. sativa	(1089 : 292)	-	-	-	-	-	-	-	-
	ndhB
A. thaliana	(1539 : 870)	TCA - TTA	149	S - L	50	38	36	0.94	1
		CCA - CTA	467	P - L	156	38	30	0.79	1
		TCT - TTT	746	S - F	249	11	5	0.45	1
		TCA - TTA	830	S - L	277	14	9	0.64	1
		TCA - TTA	836	S - L	279	10	10	1	1
		CCA - CTA	1481	P - L	494	24	20	0.83	1
G. max	(1533 : 543)	TCA - TTA	149	S - L	50	35	10	0.28	1
		CAT - TAT	586	H - Y	196	4	2	0.5	1
		TCT - TTT	746	S - F	249	7	4	0.57	1
		TCA - TTA	830	S - L	277	6	5	0.83	1
		TCA - TTA	836	S - L	279	6	5	0.83	1
		TCA - TTA	1112	S - L	371	10	5	0.5	1
		CCA - CTA	1481	P - L	494	9	8	0.88	1
O. sativa	(1533 : 619)	CCA - CTA	467	P - L	156	14	9	0.64	1
		CAT - TAT	586	H - Y	196	5	3	0.60	1
		CCA - CTA	1481	P - L	494	6	5	0.83	1
	ndhD
A. thaliana	(1503 : 860)	TCA - TTA	674	S - L	225	2	2	1	1
		TCA - TTA	878	S - L	293	7	7	1
		CCC - CTC	887	P - L	296	8	8	1	1
G. max	(1497 : 569)	-	-	-	-	-	-	-	-
O. sativa	(1503 : 279)	-	-	-	-	-	-	-	-
	ndhF
A. thaliana	(2241 : 4270)	TCA - TTA	290	S - L	97	13	12	0.92	1
G. max	(2253 : 827)	-	-	-	-	-	-	-	-
O. sativa	(2205 : 358)	-	-	-	-	-	-	-	-
	ndhG
A. thaliana	(531: 566)	TCC - TTC	50	S - F	17	16	10	0.62	0.6
G. max	(531: 199)	-	-	-	-	-	-	-	-
O. sativa	(531: 115)	-	-	-	-	-	-	-	-
	petB
A. thaliana	(648 : 1290)	-	-	-	-	-	-	-	-
G. max	(648 : 642)	TCA - TTA	611	S - L	204	29	28	0.96	1
O. sativa	(648 : 185)	-	-	-	-	-	-		-
	psbF
A. thaliana	(120 : 540)	TCT - TTT	77	S - F	26	10	10	1	1
G. max	(120 : 122)	TCT - TTT	77	S - F	26	18	18	1	1
O. sativa	(120 : 114)	TTT	-	-	-	-	-	-	-
	rpoA
A. thaliana	(990 : 903)	TCT - TTT	200	S - F	67	46	18	0.39	0.57
G. max	(1002 : 212)	-	-	-	-	-	-	-	-
O. sativa	(1014 : 391)	TCC - TTC	527	S - F	176	11	4	0.36	0.71
	rpoB
A. thaliana	(3219 : 1434)	TCT - TTT	338	S - F	113	7	6	0.85	1
		TCA - TTA	551	S - L	184	4	3	0.75	1
G. max	(3213 : 470)	TCT - TTT	338	S - F	113	5	2	0.4	1
		TCA - TTA	551	S - L	184	2	1	0.5	1
		TCT - TTT	2000	S - F	667	6	2	0.33	1
O. sativa	(3228 : 770)	-	-	-	-	-	-	-	-
	rps2
A. thaliana	(711 : 146)	-	-	-	-	-	-	-	-
G. max	(711 : 110)	TCA - TTA	248	S - L	83	25	19	0.76	1
O. sativa	(711 : 36)	-	-	-	-	-	-	-	-
	rps14
A. thaliana	(303 : 731)	CCA - CTA	149	P - L	50	9	9	1	1
G. max	(303 : 495)	-	-	-	-	-	-	-	-
O. sativa	(312 : 459)	TCA - TTA	80	S - L	27	14	11	0.79	1
	rps16
A. thaliana	(240 : 33)	-	-	-	-	-	-	-	-
G. max	(270 : 115)	TCA - TTA	212	S - L	71	21	15	0.71	0.83
O. sativa	(189 : 47)	-	-	-	-	-	-		-
* Coding sequence length and coverage values
CDS position: position in base pair is from the A of the initiator codon.
Total Coverage: total mapped reads in respective nucleotide position.
Edited Coverage: number of reads shown T, instead C.
% Editing: percentage of RNA editing using the edited reads divided by total mapped reads.
