# Supplementary material for: Unveiling Chloroplast RNA Editing Events Using Next Generation Small RNA Sequencing Data
Source: Front Plant Sci. 2017 Sep 29;8:1686. doi: 10.3389/fpls.2017.01686 (PMC5626879; doi:10.3389/fpls.2017.01686)
Supplement: Supplementary file 9 [file Table6.XLS]

## Sheet: Plan1
Table S6. Editing site distribution in their respective genes according to species and approaches.
	PREP (confirmed/predicted)			SNP
Gene	Ath	Gma	Osa	Ath	Gma	Osa
psaI	0/1	1/1	-	-	-	-
rps8	-	-	0/2	-	-	-
accD	1/5	1/5	0/1	1	1	-
atpA	-	-	1/2	1	-	1
atpF	1/1	1/1	0/1	2	1	-
atpI	-	-	0/1	-	-	-
ccsA	0/1	0/2	0/1	-	-	-
clpP	1/1	1/2	1/2	1	1	-
matK	2/7	1/9	1/5	1	1	2
ndhA	0/2	1/4	1/3	-	1	-
ndhB	7/9	9/13	7/10	7	8	3
ndhD	4/7	3/8	0/3	8	-	-
ndhF	1/5	0/7	1/8	4	1	-
ndhG	1/3	0/4	0/2	1	-	-
petB	-	1/1	-	-	2	-
petD	0/1	-	-	-	-	-
psaB	-	0/1	0/1	1	-	-
psbE	1/1	1/1	-	-	-	-
psbF	1/1	1/1	-	1	2	-
rpl2	0/3	0/1	0/2	-	-	-
rpoA	1/3	0/1	1/4	3	4	1
rpoB	3/5	5/7	3/10	2	3	-
rpoC1	1/1	1/4	1/6	3	-	-
rpoC2	0/6	1/13	2/12	2	1	4
rps14	3/4	2/2	1/1	2	-	1
rps16	0/2	1/1	-	-	1	-
rps2	-	1/3	0/2	-	1	-
atpB	-	-	-	4	-	-
atpE	-	-	-	-	-	-
cemA	-	-	-	1	1	-
ndhE	-	-	-	-	1	-
ndhH	-	-	-	-	-	-
ndhI	-	-	-	-	-	-
ndhK	-	-	-	-	1	-
petA	-	-	-	1	-	-
psaA	-	-	-	2	1	-
psbB	-	-	-	2	-	1
psbC	-	-	-	1	3	-
psbD	-	-	-	-	-	2
psbJ	-	-	-	-	-	-
psbN	-	-	-	-	1	1
rpl16	-	-	-	1	-	-
rpl23	-	-	-	2	1	2
rps3	-	-	-	-	2	1
rps4	-	-	-	1	3	-
rps7	-	-	-	1	1	-
rps15	-	-	-	3	-	-
Total	28	32	20	59	43	19
Predicted	28/69	32/92	20/79	-	-	-
Ratio	0.41	0.40	0.25	Total of editing sites
Shared sites	20	18	7	67	57	32
