# Supplementary material for: Unveiling Chloroplast RNA Editing Events Using Next Generation Small RNA Sequencing Data
Source: Front Plant Sci. 2017 Sep 29;8:1686. doi: 10.3389/fpls.2017.01686 (PMC5626879; doi:10.3389/fpls.2017.01686)
Supplement: Supplementary file 10 [file Table7.XLS]

## Sheet: Plan1
Table S7. A-to-I editing analysis of chloroplast tRNA using a SNP approach with corresponding reads derived from sRNA-seq.
Organism	Gene	Position	Nucleotide change	Total Coverage	Edited Coverage	% Editing	Variante P-value
	tRNA-Ala(UGC)
A. thaliana	(73 : 4658)*	-	-	-	-	-	-
G. max	(73 : 3426)	-	-	-	-	-	-
O. sativa	(73 : 2304)	7	A - G	1979	269.144	13.6	3.8E-655
	tRNA-Arg(ACG)
A. thaliana	(74 : 3015)	35	A - G	80	32	40	1.2E-98
G. max	(74 : 65687)	35	A - G	80	47	58.8	2.3E-144
O. sativa	(74 : 1673)	35	A - G	214	145.092	67.8	1.5E-465
	tRNA-Asn(GUU)
A. thaliana	(72 : 1202)	-	-	-	-	-	-
G. max	(72 : 3447)	-	-	-	-	-	-
O. sativa	(72 : 761)	41	A - G	321	114.918	35.8	0.010
	tRNA-fMet(CAU)
A. thaliana	(74 : 6796)	-	-	-	-	-	-
G. max	(74 : 12723)	-	-	-	-	-	-
O. sativa	(74 : 331)	50	A - G	152	22.952	15.1	9.80E-60
	tRNA-Gln(UUG)
A. thaliana	(72 : 622)	71	A - G	15	2	15.4	1.7E-8
G. max	(72 : 4519)	-	-	-	-	-	-
O. sativa	(73 : 460)	-	-	-	-	-	-
	tRNA-Gly(UCC)
A. thaliana	(72 : 9203)	-	-	-	-	-	-
G. max	(72 : 3525)	-	-	-	-	-	-
O. sativa	(24 : 267)	-	-	-	-	-	-
	tRNA-Ile(CAU)
A. thaliana	(74 : 52)	58	A - G	27	3	11.1	1.2E-8
G. max	(74 : 537)	-	-	-	-	-	-
O. sativa	(74 : 16)	-	-	-	-	-	-
	tRNA-Leu(CAA)
A. thaliana	(81 : 4331)	-	-	-	-	-	-
G. max	(81 : 7680)	-	-	-	-	-	-
O. sativa	(81 : 284)	77	A - G	45	9.99	22.2	5.50E-27
	tRNA-Leu(UAA)
A. thaliana	(85 : 4567)	-	-	-	-	-	-
G. max	(85 : 3531)	36	A - G	14	3	21.4	1.8E-7
O. sativa	(85 : 335)	-	-	-	-	-	-
	tRNA-Leu(UAG)
A. thaliana	(80 : 644)	13	A - G	405	52	12.8	1.4E-116
		80	A - G	24	3	12.5	8.0E-9
G. max	(80 : 12486)	-	-	-	-	-	-
O. sativa	(80 : 1379)	25	A - G	133	13.965	10.5	1.7E-32
	tRNA-Met(CAU)
A. thaliana	(73 : 49)	-	-	-	-	-	-
G. max	(74 : 992)	46	A - G	87	45	51.7	0.00056
O. sativa	(73 : 1194)	63	A - G	55	6.985	12.7	8.10E-20
	tRNA-Phe(GAA)
A. thaliana	(73 : 1112)	-	-	-	-	-	-
G. max	(73 : 23052)	-	-	-	-	-	-
O. sativa	(73 : 2518)	37	A - G	32	10.016	31.3	6.40E-29
	tRNA-Ser(UGA)
A. thaliana	(628 : 1684)	1	A - G	7	1	25	0.00088
		27	A - G	23	4	17.4	2.4E-13
		463	A - G	3	1	33.3	0.00030
G. max	(93 : 13222)	-	-	-	-	-	-
O. sativa	(88 : 912)	-	-	-	-	-	-
	tRNA-Ser(GCU)
A. thaliana	(88 : 840)	5	A - G	11	8	72.7	6.4E-30
G. max	(87 : 7729)	-	-	-	-	-	-
O. sativa	(88 : 867)	-	-	-	-	-	-
	tRNA-Thr(GGU)
A. thaliana	(72 : 271)	44	A - G	9	2	22.2	6.5E-8
G. max	(72 : 1570)	-	-	-	-	-	-
O. sativa	(72 : 69)	67	A - G	36	11.016	30.6	4.40E-28
	tRNA-Thr(UGU)
A. thaliana	(73 : 70)	-	-	-	-	-	-
G. max	(73 : 745)	-	-	-	-	-	-
O. sativa	(73 : 130)	57	A - G	95	13.015	13.7	3.80E-35
	tRNA-Trp(CCA)
A. thaliana	(74 : 876)	-	-	-	-	-	-
G. max	(74 : 353)	58	A - G	70	12	17.1	1.1E-30
O. sativa	(74 : 225)	58	A - G	46	13.984	30.4	1.90E-43
		69	A - G	6	1.002	16.7	0.00016
	tRNA-Val(UAC)
A. thaliana	(74 : 4488)	45	A - G	8	1	12.5	0.0013
G. max	(74 : 4490)	-	-	-	-	-	-
O. sativa	(39 : 1287)	-	-	-	-	-	-
* tRNA sequence length and coverage values
Total Coverage: total mapped reads in respective nucleotide position.
Edited Coverage: number of reads shown G, instead A.
Editing: percentage of RNA editing using the edited reads divided by total mapped reads.
